# Supplementary material for: How Accurate and Precise Can We Measure the Posture and the Energy Expenditure Component of Sedentary Behaviour with One Sensor?
Source: Int J Environ Res Public Health. 2021 May 27;18(11):5782. doi: 10.3390/ijerph18115782 (PMC8198866; doi:10.3390/ijerph18115782)
Supplement: Supplementary file 1 [file ijerph-18-05782-s001.zip]

Archive with 1 entries (1 files):
- ijerph-1220657-supplementary.pdf
